# Supplementary material for: Screening potential antileukemia ingredients from sweet potato: integration of metabolomics analysis, network pharmacology, and experimental validation
Source: Front Nutr. 2025 Jan 27;12:1518525. doi: 10.3389/fnut.2025.1518525 (PMC11807822; doi:10.3389/fnut.2025.1518525)
Supplement: Supplementary file 1 [file Table_1.xlsx]

## Sheet: Sheet1
Index	Q1 (Da)	Q3 (Da)	Molecular weight (Da)	Formula	Ionization model	Compounds	Class I	Class II	CAS	Level	1	2	3
Hmpp002612	611.16	287.05	610.153	C27H30O16	[M+H]+	Luteolin-7-O-gentiobioside	Flavonoids	Flavones	-	1	4.86289e+07	4.62134e+07	4.33637e+07
pmp001311	627.16	303.1	626.148	C27H30O17	[M+H]+	6-Hydroxykaempferol-7,6-O-Diglucoside	Flavonoids	Flavonols	-	1	4.32334e+07	3.91737e+07	3.86382e+07
Hmgp001888	641.17	317.06	640.164	C28H32O17	[M+H]+	Patuletin-3-O-rutinoside	Flavonoids	Flavonols	-	1	3.1448e+07	3.32361e+07	3.31648e+07
MWSHY0104	449.11	287.06	448.101	C21H20O11	[M+H]+	Luteolin-7-O-glucoside (Cynaroside)	Flavonoids	Flavones	5373-11-5	1	3.2677e+07	3.27538e+07	3.18955e+07
Hmlp003068	627.15	303.05	626.148	C27H30O17	[M+H]+	Meratin	Flavonoids	Flavones	27215-04-9	1	3.10268e+07	3.12263e+07	3.43538e+07
Zmcp002666	627.14	303.05	626.148	C27H30O17	[M+H]+	Quercetin-3,7-Di-O-glucoside	Flavonoids	Flavonols	-	1	2.9354e+07	3.20368e+07	3.15355e+07
Lmmp002995	713.15	303.06	712.149	C30H32O20	[M+H]+	Quercetin-7-O-(2''-malonyl)glucosyl-5-O-glucoside	Flavonoids	Flavonols	-	2	2.50492e+07	3.04037e+07	2.91814e+07
Zmhp004034	465.1	303.05	464.096	C21H20O12	[M+H]+	Rhodiolgin	Flavonoids	Flavonols	94696-39-6	1	2.07979e+07	3.74654e+07	2.41682e+07
pmp001079	595.17	287.06	594.159	C27H30O15	[M+H]+	Luteolin-7-O-neohesperidoside (Lonicerin)	Flavonoids	Flavones	25694-72-8	1	2.67693e+07	2.58458e+07	2.43808e+07
Lmjp002867	595.17	287.05	594.159	C27H30O15	[M+H]+	Kaempferol-3-O-neohesperidoside*	Flavonoids	Flavonols	32602-81-6	1	2.22691e+07	2.4763e+07	2.58199e+07
MWSslk254	595.17	287.06	594.159	C27H30O15	[M+H]+	Kaempferol-3-O-glucorhamnoside*	Flavonoids	Flavonols	40437-72-7	1	2.23051e+07	2.24283e+07	2.7838e+07
Lmsp004670	595.17	287.06	594.159	C27H30O15	[M+H]+	Kaempferol-3-O-glucoside-7-O-rhamnoside*	Flavonoids	Flavonols	2392-95-2	1	1.83325e+07	2.46903e+07	2.39272e+07
MWSHY0162	627.16	303.06	626.148	C27H30O17	[M+H]+	Quercetin-3-O-sophoroside (Baimaside)	Flavonoids	Flavonols	18609-17-1	1	2.27647e+07	2.15624e+07	2.23592e+07
Zmhp002730	627.16	303.05	626.148	C27H30O17	[M+H]+	6-Hydroxykaempferol-6,7-O-Diglucoside	Flavonoids	Flavonols	142674-16-6	2	2.22517e+07	2.21464e+07	21302207
Hmgp002036	479.12	317.06	478.111	C22H22O12	[M+H]+	Nepetin-7-O-glucoside(Nepitrin)	Flavonoids	Flavones	569-90-4	1	2.18701e+07	2.35311e+07	1.84067e+07
HJAP064	565.12	317.08	564.111	C25H24O15	[M+H]+	Isorhamnetin-3-O-(6''-malonyl)glucoside	Flavonoids	Flavonols	-	1	1.81548e+07	2.1149e+07	2.23557e+07
pme1598	463.12	301.07	464.132	C22H24O11	[M-H]-	Hesperetin-5-O-glucoside	Flavonoids	Flavanones	69651-80-5	2	1.90986e+07	2.26208e+07	1.55806e+07
Lmmn003398	489.11	285.04	490.111	C23H22O12	[M-H]-	Kaempferol-3-O-(6''-O-acetyl)glucoside	Flavonoids	Flavonols	-	1	2.21869e+07	1.65265e+07	1.74257e+07
Lmmp000897	611.14	287.05	610.132	C30H26O14	[M+H]+	Gallocatechin-(4α→8)-gallocatechin	Flavonoids	Flavanols	-	2	1.72813e+07	1.88985e+07	1.90675e+07
pma0760	565.12	317.07	564.111	C25H24O15	[M+H]+	3'-O-Methyltricetin-7-O-(6''-malonyl)glucoside	Flavonoids	Flavones	-	3	2.10646e+07	1.16691e+07	2.13772e+07
Zmhp005139	565.12	317.07	564.111	C25H24O15	[M+H]+	Tamarixetin-3-O-(6''-malonyl)glucoside	Flavonoids	Flavonols	-	1	1.56386e+07	1.56965e+07	2.11407e+07
Hmcn001884	463.09	301.03	464.096	C21H20O12	[M-H]-	6-Hydroxyluteolin 5-glucoside	Flavonoids	Flavones	-	2	1.78203e+07	1.78885e+07	1.6375e+07
Zmhp002640	773.21	303.05	772.206	C33H40O21	[M+H]+	6-Hydroxykaempferol-3-O-Rutinoside-6-O-glucoside	Flavonoids	Flavonols	-	1	1.35048e+07	1.51976e+07	1.65109e+07
Zmhp003607	773.21	303.05	772.206	C33H40O21	[M+H]+	Sachaloside IV	Flavonoids	Flavones	1001645-54-0	1	1.33684e+07	1.4e+07	1.5514e+07
pmp000004	331.08	316.06	330.074	C17H14O7	[M+H]+	4',5,7-Trihydroxy-3',6-dimethoxyflavone (Jaceosidin)	Flavonoids	Flavones	18085-97-7	2	1.36908e+07	1.37665e+07	1.50191e+07
Hmln002199	505.1	300.03	506.106	C23H22O13	[M-H]-	Quercetin-3-O-(6''-O-acetyl)galactoside	Flavonoids	Flavonols	-	1	1.77403e+07	1.31185e+07	1.11865e+07
Lmzp002365	465.14	303.09	464.132	C22H24O11	[M+H]+	Hesperetin-7-O-glucoside	Flavonoids	Flavanones	31712-49-9	2	1.30035e+07	1.18292e+07	1.47899e+07
Wagp007602	331.08	316.09	330.074	C17H14O7	[M+H]+	Demethoxysudachitin	Flavonoids	Flavones	4323-80-2	1	1.32914e+07	1.35358e+07	1.24671e+07
Lmfn005654	396.99	317.03	397.994	C15H10O11S	[M-H]-	Myricetin-3-O-sulfonate	Flavonoids	Flavonols	-	3	1.2782e+07	1.30078e+07	1.32129e+07
Hmhp005160	331.07	316.05	330.074	C17H14O7	[M+H]+	Rehderianin I	Flavonoids	Flavonols	90965-30-3	2	1.21147e+07	1.35518e+07	1.29544e+07
Lmjp002906	479.12	317.07	478.111	C22H22O12	[M+H]+	Rhamnetin-3-O-Glucoside*	Flavonoids	Flavonols	27875-34-9	1	1.16849e+07	1.36881e+07	1.32465e+07
Hmcp002207	479.12	317.06	478.111	C22H22O12	[M+H]+	Isorhamnetin-7-O-glucoside (Brassicin)*	Flavonoids	Flavonols	6743-96-0	1	1.42084e+07	1.26288e+07	1.17085e+07
pmp001310	627.16	303.1	626.148	C27H30O17	[M+H]+	6-Hydroxykaempferol-3,6-O-Diglucoside	Flavonoids	Flavonols	-	1	1.01474e+07	9.25522e+06	8.63486e+06
mws0061	463.09	300.03	464.096	C21H20O12	[M-H]-	Quercetin-3-O-galactoside (Hyperin)	Flavonoids	Flavonols	482-36-0	1	9.00033e+06	8.35068e+06	9.73179e+06
mws0091	463.09	300.03	464.096	C21H20O12	[M-H]-	Quercetin-3-O-glucoside (Isoquercitrin)	Flavonoids	Flavonols	482-35-9	1	8.84785e+06	7.98138e+06	1.00162e+07
Lmmp002463	625.18	317.07	624.169	C28H32O16	[M+H]+	Sexangularetin-3-O-glucoside-7-O-rhamnoside	Flavonoids	Flavonols	-	1	8.92942e+06	9.02307e+06	8.04344e+06
Lmmp002963	625.18	317.06	624.169	C28H32O16	[M+H]+	6-C-Methylquercetin-3-O-rutinoside	Flavonoids	Flavonols	-	3	6.93254e+06	9.54246e+06	8.08025e+06
Lmlp005236	451.12	289.08	450.116	C21H22O11	[M+H]+	Dihydrokaempferol-3-O-glucoside	Flavonoids	Flavanonols	1049-08-8	3	7.8466e+06	7.65516e+06	8.61347e+06
pmp000589	551.1	303.05	550.096	C24H22O15	[M+H]+	Quercetin-7-O-(6''-malonyl)glucoside	Flavonoids	Flavonols	-	1	9.38035e+06	7.34664e+06	7.26761e+06
MWSHY0064	625.17	317.07	624.169	C28H32O16	[M+H]+	Isorhamnetin-3-O-neohesperidoside	Flavonoids	Flavonols	55033-90-4	1	6.92168e+06	8.13938e+06	8.482e+06
Lmsp004301	451.12	289.07	450.116	C21H22O11	[M+H]+	3',5,5',7-Tetrahydroxyflavanone-7-O-glucoside	Flavonoids	Flavanones	-	3	7.23657e+06	7.87338e+06	8.01928e+06
Lmtn002997	493.1	331.05	494.106	C22H22O13	[M-H]-	Mearnsetin-3-O-glucoside	Flavonoids	Flavones	-	2	7.57913e+06	7.56537e+06	7.70644e+06
MWS20145	451.12	289.07	450.116	C21H22O11	[M+H]+	Eriodictyol-7-O-glucoside	Flavonoids	Flavanones	38965-51-4	3	7.8974e+06	6.75558e+06	7.95782e+06
Lmsp003252	641.17	317.07	640.164	C28H32O17	[M+H]+	Isorhamnetin-3-O-sophoroside	Flavonoids	Flavonols	-	1	6.91022e+06	7.66957e+06	6.68517e+06
Lmsp004721	625.18	317.07	624.169	C28H32O16	[M+H]+	Tamarixetin-3-O-glucoside-7-O-rhamnoside	Flavonoids	Flavonols	-	1	8.03982e+06	7.42538e+06	5.48031e+06
Lmwp003442	449.11	287.06	448.101	C21H20O11	[M+H]+	Amoenin	Flavonoids	Flavonols	-	1	8.13082e+06	4.22035e+06	7.98193e+06
Zbsp006043	315.09	300.06	314.079	C17H14O6	[M+H]+	5,4'-Dihydroxy-3,7-dimethoxyflavone(Kumatakenin)	Flavonoids	Flavonols	3301-49-3	1	6.45067e+06	6.48649e+06	6.99367e+06
Lmjp002461	611.16	303.05	610.153	C27H30O16	[M+H]+	Quercetin-3-O-neohesperidoside*	Flavonoids	Flavonols	117611-67-3	1	6.69734e+06	6.77743e+06	6.34921e+06
MWSHY0067	611.16	303.05	610.153	C27H30O16	[M+H]+	Quercetin-3-O-rutinoside (Rutin)*	Flavonoids	Flavonols	153-18-4	1	5.67519e+06	6.79324e+06	6.78079e+06
Cmhp002692	641.17	317.06	640.164	C28H32O17	[M+H]+	Madreselvin A	Flavonoids	Flavones	188682-83-9	1	6.10638e+06	6.00043e+06	6.63575e+06
Lmsp004166	611.16	303.05	610.153	C27H30O16	[M+H]+	Quercetin-3-O-glucoside-7-O-rhamnoside*	Flavonoids	Flavonols	-	1	5.93642e+06	6.18352e+06	6.48086e+06
pmf0027	449.11	287.06	449.108	C21H21O11+	[M]+	Cyanidin-3-O-galactoside*	Flavonoids	Anthocyanidins	142506-26-1	3	5.7283e+06	5.61461e+06	5.71482e+06
Zmjp003031	611.16	449.11	610.153	C27H30O16	[M+H]+	Orientin-2''-O-galactoside	Flavonoids	Flavones	-	2	5.75361e+06	5.50778e+06	5.22592e+06
pmb3041	521.09	329.2	522.101	C23H22O14	[M-H]-	Tricin-7-O-saccharic acid	Flavonoids	Flavones	-	3	5.06805e+06	4.83708e+06	5.68995e+06
pmp000587	535.11	287.05	534.101	C24H22O14	[M+H]+	Luteolin-7-O-(6''-malonyl)glucoside	Flavonoids	Flavones	-	1	4.8017e+06	4.85648e+06	5.82058e+06
pmb0550	449.11	287.06	449.108	C21H21O11+	[M]+	Cyanidin-3-O-glucoside (Kuromanin)*	Flavonoids	Anthocyanidins	47705-70-4	3	4.84398e+06	5.1973e+06	5.21598e+06
pme1611	433.11	313.07	434.121	C21H22O10	[M-H]-	Isohemiphloin	Flavonoids	Flavanones	3682-02-8	1	4.78226e+06	4.93624e+06	5.4023e+06
mws0913	447.09	285.04	448.101	C21H20O11	[M-H]-	Kaempferol-3-O-galactoside (Trifolin)	Flavonoids	Flavonols	23627-87-4	1	5.19655e+06	4.65512e+06	5.20613e+06
Lmdp004892	535.11	287.05	534.101	C24H22O14	[M+H]+	Kaempferol-3-O-(6''-malonyl)galactoside*	Flavonoids	Flavonols	-	1	4.53201e+06	5.34393e+06	4.89955e+06
Lmcp003788	479.12	317.06	478.111	C22H22O12	[M+H]+	Isotamarixin	Flavonoids	Flavonols	-	2	6.8247e+06	3.22642e+06	4.6098e+06
Lmmp003271	481.1	319.05	480.09	C21H20O13	[M+H]+	Gossypetin-8-O-β-D-glucoside	Flavonoids	Flavonols	652-78-8	2	4.94588e+06	4.78087e+06	4.53805e+06
pmp001312	789.21	303.1	788.201	C33H40O22	[M+H]+	6-Hydroxykaempferol-3,7,6-O-triglycoside	Flavonoids	Flavonols	-	2	4.47161e+06	4.44186e+06	5.03172e+06
Hagn003556	387.16	207.1	388.095	C23H16O6	[M-H]-	7-Benzyloxy-5-hydroxy-3',4'-methylenedioxyflavonoid	Flavonoids	Flavones	-	2	4.73565e+06	4.25283e+06	4.38581e+06
Lmmp003817	535.11	287.05	534.101	C24H22O14	[M+H]+	Kaempferol-3-O-(6''-malonyl)glucoside*	Flavonoids	Flavonols	-	1	3.76267e+06	4.36101e+06	4.84368e+06
Hmzp003994	479.12	317.08	478.111	C22H22O12	[M+H]+	Pedaliin	Flavonoids	Flavones	22860-72-6	2	3.45193e+06	2.91689e+06	6.41707e+06
pmb0665	611.16	465.1	610.153	C27H30O16	[M+H]+	Orientin-7-O-glucoside	Flavonoids	Flavones	-	3	3.62774e+06	3.81457e+06	3.96448e+06
Zmsp004363	507.12	303.05	506.106	C23H22O13	[M+H]+	Quercetin-3-O-(6''-O-acetyl)glucoside	Flavonoids	Flavonols	-	1	2.56129e+06	3.61986e+06	4.87188e+06
pmp001309	465.1	303.1	464.096	C21H20O12	[M+H]+	6-Hydroxykaempferol-7-O-glucoside	Flavonoids	Flavonols	-	1	3.48265e+06	3.57028e+06	3.41849e+06
Hmcp001578	641.17	479.11	640.164	C28H32O17	[M+H]+	Isorhamnetin-3,7-O-diglucoside	Flavonoids	Flavonols	6758-51-6	1	3.76385e+06	3.20131e+06	3.41313e+06
pmp000786	345.1	330.07	344.09	C18H16O7	[M+H]+	Eupatorin; 3',5-Dihydroxy-4',6,7-Trimethoxyflavone	Flavonoids	Flavones	855-96-9	1	3.35184e+06	3.00446e+06	3.33121e+06
Lmcp003402	479.12	317.06	478.111	C22H22O12	[M+H]+	Tamarixetin-3-O-glucoside (Tamarixin)	Flavonoids	Flavonols	27542-39-8	2	3.61276e+06	3.24978e+06	2.77978e+06
Hmgp002238	493.14	331.08	492.127	C23H24O12	[M+H]+	Jaceosidin-7-O-Glucoside	Flavonoids	Flavones	25474-11-7	1	3.31383e+06	3.30607e+06	3.0188e+06
Lmjp002596	597.14	303.05	596.138	C26H28O16	[M+H]+	Quercetin-3-O-sambubioside	Flavonoids	Flavonols	83048-35-5	1	3.17012e+06	3.11176e+06	3.28724e+06
Li512111	519.11	315.05	520.122	C24H24O13	[M-H]-	Isorhamnetin-3-O-(6''-acetylglucoside)	Flavonoids	Flavonols	-	2	2.88565e+06	2.9608e+06	3.69341e+06
Smgp004575	465.1	303.05	464.096	C21H20O12	[M+H]+	Quercetin-5-O-β-D-glucoside	Flavonoids	Flavonols	-	1	2.94146e+06	3.2281e+06	3.31342e+06
Lmhp206353	493.13	331.08	492.127	C23H24O12	[M+H]+	Tricin-4'-O-glucoside	Flavonoids	Flavones	-	3	3.01966e+06	3.41133e+06	3.0151e+06
Smsn005712	395.01	315.05	396.015	C16H12O10S	[M-H]-	Persicarin (Isohamnetin-3-O-sulfate)	Flavonoids	Flavones	549-31-5	1	2.80099e+06	2.85665e+06	3.51442e+06
pmn001716	447.09	285.04	448.101	C21H20O11	[M-H]-	Carthamone	Flavonoids	Chalcones	86579-00-2	1	3.03582e+06	2.89484e+06	2.76455e+06
Zmcp002924	611.16	287.05	611.161	C27H31O16+	[M]+	Cyanidin-3-O-(2''-O-glucosyl)glucoside	Flavonoids	Anthocyanidins	38820-68-7	3	2.81726e+06	3.00054e+06	2.72234e+06
pmn001583	609.15	300.03	610.153	C27H30O16	[M-H]-	Quercetin-3-O-robinobioside	Flavonoids	Flavonols	52525-35-6	3	2.46966e+06	2.66866e+06	3.14016e+06
pmf0617	787.23	301.07	787.229	C34H43O21+	[M]+	Peonidin-3-O-sophoroside-5-O-glucoside	Flavonoids	Anthocyanidins	79549-69-2	3	2.484e+06	2.55573e+06	2.81649e+06
pmb0686	537.12	289	536.117	C24H24O14	[M+H]+	Eriodictyol-7-O-(6''-malonyl)glucoside	Flavonoids	Flavanones	-	3	2.859e+06	1.93718e+06	2.96309e+06
Lmsp008392	315.09	272.07	314.079	C17H14O6	[M+H]+	4',5-Dihydroxy-3',5'-dimethoxyflavone	Flavonoids	Flavones	-	2	2.70824e+06	2.55374e+06	2.38171e+06
Lmqp001551	773.21	449.11	773.213	C33H41O21+	[M]+	Cyanidin-3-O-sophorotrioside	Flavonoids	Anthocyanidins	88110-66-1	3	2.26127e+06	2.49168e+06	2.37032e+06
Xmsn002700	465.13	303.05	466.111	C21H22O12	[M-H]-	Taxifolin-3'-O-glucoside	Flavonoids	Flavanonols	31106-05-5	2	2.35814e+06	2.26723e+06	2.25204e+06
pmn001417	451.1	341.1	452.111	C24H20O9	[M-H]-	Cinchonain Ic	Flavonoids	Flavanols	85081-22-7	1	2.03226e+06	2.31293e+06	1.86117e+06
Lmmp003903	491.12	287.05	490.111	C23H22O12	[M+H]+	Kaempferol-3-O-(2''-O-acetyl)glucoside	Flavonoids	Flavonols	-	1	2.03232e+06	1.54685e+06	2.25245e+06
HJAP148	581.15	287.06	580.143	C26H28O15	[M+H]+	Kaempferol-3-O-sambubioside	Flavonoids	Flavonols	27661-51-4	1	1.83705e+06	1.76476e+06	2.06626e+06
pma0724	435.13	285.08	434.121	C21H22O10	[M+H]+	Naringenin-6-C-Glucoside	Flavonoids	Flavanones	3682-03-9	3	1.68918e+06	1.74499e+06	1.89007e+06
Zmhp001956	789.2	303.05	788.201	C33H40O22	[M+H]+	6-Hydroxykaempferol-3,6,7-O-triglucoside	Flavonoids	Flavonols	-	2	1.60006e+06	1.73996e+06	1.70384e+06
pmb2999	461.11	299.1	462.116	C22H22O11	[M-H]-	Chrysoeriol-5-O-glucoside	Flavonoids	Flavones	-	3	1.91226e+06	1.58748e+06	1.48218e+06
Cmyp002064	463.12	301.08	462.116	C22H22O11	[M+H]+	Yuanhuanin	Flavonoids	Flavones	83133-14-6	3	1.62142e+06	1.60429e+06	1.72558e+06
Lmbp002336	611.16	303.05	610.153	C27H30O16	[M+H]+	Quercetin-3-O-(2''-O-rhamnosyl)galactoside	Flavonoids	Flavonols	-	3	1.66683e+06	1.22994e+06	1.96954e+06
Zmdn002353	451.13	289.07	452.132	C21H24O11	[M-H]-	Epicatechin-6-C-β-D-glucopyranoside*	Flavonoids	Flavanols	-	2	1.66198e+06	1.4378e+06	1.69072e+06
HJN041	451.12	289.07	452.132	C21H24O11	[M-H]-	Epicatechin glucoside*	Flavonoids	Flavanols	-	2	1.47251e+06	1.66164e+06	1.62553e+06
Hmcp005575	627.15	303.05	626.148	C27H30O17	[M+H]+	Quercetin-5,4'-di-O-glucoside	Flavonoids	Flavonols	-	2	1.41003e+06	1.62408e+06	1.64419e+06
pmf0203	463.12	301.07	463.123	C22H23O11+	[M]+	Peonidin-3-O-glucoside	Flavonoids	Anthocyanidins	68795-37-9	3	1.56123e+06	1.45368e+06	1.57175e+06
MWSHY0132	449.11	303.05	448.101	C21H20O11	[M+H]+	Quercetin-3-O-rhamnoside(Quercitrin)	Flavonoids	Flavonols	522-12-3	3	1.24097e+06	1.74202e+06	1.5093e+06
Wmmp000173	937.1	463.1	938.102	C41H30O26	[M-H]-	eugeniin	Tannins	Tannin	-	3	1.40097e+06	1.40678e+06	1.52092e+06
MWSHY0195	463.12	301.08	462.116	C22H22O11	[M+H]+	Hispidulin-7-O-glucoside(Homoplantaginin)	Flavonoids	Flavones	17680-84-1	3	1.21255e+06	1.23812e+06	1.48233e+06
mws1045	625.14	463.09	626.148	C27H30O17	[M-H]-	Myricetin-3-O-rutinoside	Flavonoids	Flavonols	-	3	1.28069e+06	1.22859e+06	1.31698e+06
Lmdp003509	435.09	303.06	434.085	C20H18O11	[M+H]+	Quercetin-3-O-xyloside (Reynoutrin)	Flavonoids	Flavonols	549-32-6	3	1.23426e+06	1.25793e+06	1.21139e+06
pmn001642	503.08	459.1	504.09	C23H20O13	[M-H]-	Kaempferol-3-O-(2''-O-acetyl)glucuronide	Flavonoids	Flavonols	-	2	907351	1.63585e+06	1.14347e+06
pmb0709	713.16	465.2	712.149	C30H32O20	[M+H]+	Quercetin-7-O-(6''-malonyl)glucosyl-5-O-glucoside	Flavonoids	Flavonols	-	2	1.2188e+06	1.23383e+06	1.20018e+06
Lmmn004625	449.11	287.06	450.116	C21H22O11	[M-H]-	Dihydrokaempferol-7-O-glucoside	Flavonoids	Flavanonols	-	1	1.22446e+06	1.21947e+06	1.18711e+06
pmn001415	451.1	341.06	452.111	C24H20O9	[M-H]-	Catechin-(7,8-bc)-4β-(3,4-dihydroxyphenyl)-dihydro-2-(3H)-one	Flavonoids	Flavanols	-	1	1.05014e+06	1.26854e+06	1.22925e+06
Cmsp004086	303.09	229.08	302.079	C16H14O6	[M+H]+	Dihydrokaempferide	Flavonoids	Flavanonols	137225-59-3	2	1.04234e+06	884590	1.6111e+06
HJN086	449.11	287.06	450.116	C21H22O11	[M-H]-	Eriodictyol-3'-O-glucoside	Flavonoids	Flavanones	-	1	1.15432e+06	1.18462e+06	1.16494e+06
pmn001644	519.08	300	520.085	C23H20O14	[M-H]-	Quercetin-3-O-(2''-O-acetyl)glucuronide	Flavonoids	Flavonols	-	2	1.33923e+06	874654	1.15469e+06
pmn001418	451.1	341.1	452.111	C24H20O9	[M-H]-	Cinchonain Id	Flavonoids	Flavanols	85022-67-9	2	1.09186e+06	1.13325e+06	1.13572e+06
Zmhp003514	301.07	286.05	300.063	C16H12O6	[M+H]+	6,7,8-Tetrahydroxy-5-methoxyflavone	Flavonoids	Flavones	-	3	1.0846e+06	1.12037e+06	1.12435e+06
MWSHY0167	291.09	139.04	290.079	C15H14O6	[M+H]+	Catechin	Flavonoids	Flavanols	154-23-4	1	970091	1.01127e+06	1.03379e+06
mws1474	345.1	284.07	344.09	C18H16O7	[M+H]+	5,7-Dihydroxy-3',4',5'-trimethoxyflavone	Flavonoids	Flavones	18103-42-9	3	1.00191e+06	961424	898408
HJAP058	345.1	284.07	344.126	C19H20O6	[M+H]+	5,6,7,4'-Tetramethoxyflavanone	Flavonoids	Flavanones	2569-77-9	3	1.00191e+06	961424	898408
pmp000579	463.12	301.07	462.116	C22H22O11	[M+H]+	Diosmetin-7-O-galactoside	Flavonoids	Flavones	-	3	868589	931769	1.02444e+06
Lmsp003790	787.23	317.07	786.222	C34H42O21	[M+H]+	Isorhamnetin-3-O-sophoroside-7-O-rhamnoside*	Flavonoids	Flavonols	41328-75-0	2	917314	999778	873407
Hmcp001589	787.23	317.06	786.222	C34H42O21	[M+H]+	Isorhamnetin-3-O-rutinoside-4'-O-glucoside*	Flavonoids	Flavonols	111393-97-6	2	933586	895888	954030
Lmjp003655	463.12	301.08	462.116	C22H22O11	[M+H]+	6-C-MethylKaempferol-3-glucoside	Flavonoids	Flavones	-	3	914088	929893	914081
pma0791	521.13	273.08	520.122	C24H24O13	[M+H]+	Naringenin-7-O-(6''-malonyl)glucoside	Flavonoids	Flavanones	-	3	966671	823219	768859
Lmsp002982	773.21	303.05	772.206	C33H40O21	[M+H]+	Quercetin-3-O-sophoroside-7-O-rhamnoside	Flavonoids	Flavonols	-	2	719476	831022	837060
Zmsp002938	773.22	303.05	772.206	C33H40O21	[M+H]+	2-(3,4-dihydroxyphenyl)-5-hydroxy-7-{[(2s,4s,5s)-3,4,5-trihydroxy-6-(hydroxymethyl)oxan-2-yl]oxy}-3-{[(2s,5s)-3,4,5-trihydroxy-6-({[(2r,4s,5r)-3,4,5-trihydroxy-6-methyloxan-2-yl]oxy}methyl)oxan-2-yl]oxy}chromen-4-one	Flavonoids	Flavonols	-	1	696880	817752	797000
Zmcn003728	609.15	285.04	610.153	C27H30O16	[M-H]-	Kaempferol-3,7-O-diglucoside	Flavonoids	Flavonols	25615-14-9	2	660414	778489	751129
pmb3012	461.11	299.06	462.116	C22H22O11	[M-H]-	Chrysoeriol-7-O-glucoside	Flavonoids	Flavones	19993-32-9	2	727589	720887	739796
Hmcp004055	789.21	303.05	788.201	C33H40O22	[M+H]+	Quercetin-5,7,4'-tri-O-glucoside	Flavonoids	Flavonols	-	2	673997	755358	740102
pme0436	577.14	407.08	578.142	C30H26O12	[M-H]-	Procyanidin B3	Tannins	Proanthocyanidins	23567-23-9	3	658063	709791	750643
Hmln001836	651.16	489.12	652.164	C29H32O17	[M-H]-	Kaempferol-3-O-(6''-Acetyl)glucosyl-(1→3)-Galactoside	Flavonoids	Flavonols	-	2	718268	681507	718248
pmp000003	317.07	302.04	316.058	C16H12O7	[M+H]+	Nepetin (5,7,3',4'-Tetrahydroxy-6-methoxyflavone)	Flavonoids	Flavones	520-11-6	2	660456	745746	679426
Lmhp002832	549.16	411.11	548.153	C26H28O13	[M+H]+	Chrysin-6-C-arabinoside-8-C-glucoside	Flavonoids	Flavones	185145-33-9	2	633807	744398	694586
pmp001135	595.14	147	594.137	C30H26O13	[M+H]+	Biondnoid I	Flavonoids	Flavonols	142750-32-1	1	657171	640148	703776
pmb0608	549.12	301.07	548.117	C25H24O14	[M+H]+	Chrysoeriol-7-O-(6''-malonyl)glucoside	Flavonoids	Flavones	-	3	633639	604890	742316
Zmxp004480	625.18	301.07	624.169	C28H32O16	[M+H]+	Chrysoeriol-7-O-gentiobioside	Flavonoids	Flavones	-	3	718574	602385	649015
Zmpn002440	287.06	135.05	288.063	C15H12O6	[M-H]-	3,4,2',4',6'-Pentahydroxychalcone	Flavonoids	Chalcones	73692-51-0	3	274125	335405	1.2888e+06
mws1329	463.09	301.04	464.096	C21H20O12	[M-H]-	Quercetin-7-O-glucoside	Flavonoids	Flavonols	491-50-9	1	641319	612768	643890
Jmgn004021	449.11	269.05	450.116	C21H22O11	[M-H]-	6-C-Glucosyl-2-Hydroxynaringenin	Flavonoids	Flavanones	-	3	604786	639025	650025
Lmnp002448	641.17	479.11	640.164	C28H32O17	[M+H]+	5,7,3',4'-Tetrahydroxy-6-methoxyflavone-8-C-[glucosyl-(1-2)]-glucoside	Flavonoids	Flavones	-	2	607276	629753	648607
pmp000596	627.16	465.1	626.148	C27H30O17	[M+H]+	Quercetin-3-O-(2''-O-galactosyl)glucoside	Flavonoids	Flavonols	56782-99-1	2	971822	340323	571514
MWSHY0092	597.18	289.07	596.174	C27H32O15	[M+H]+	Eriodictyol-7-O-Rutinoside (Eriocitrin)	Flavonoids	Flavanones	13463-28-0	3	478811	630132	692695
Lmwp003888	773.21	287.06	772.206	C33H40O21	[M+H]+	Kaempferol-3-O-sophoroside-7-O-glucoside	Flavonoids	Flavonols	-	2	500422	474528	611339
mws0058	299.06	284.03	300.063	C16H12O6	[M-H]-	Diosmetin (5,7,3'-Trihydroxy-4'-methoxyflavone)	Flavonoids	Flavones	520-34-3	2	489467	553315	489559
HJAP023	773.22	611.17	772.206	C33H40O21	[M+H]+	Kaempferol-6,8-di-C-glucoside-7-O-glucoside	Flavonoids	Flavonols	-	3	477188	455554	568195
Zmxp005470	579.13	331.08	578.127	C26H26O15	[M+H]+	Tricin-7-O-(6''-O-malonyl)glucoside	Flavonoids	Flavones	-	1	458107	523599	501239
Lmqn009304	325.11	293.08	326.115	C19H18O5	[M-H]-	Eucalyptin (5-Hydroxy-7,4'-dimethoxy-6,8-dimethylflavone)	Flavonoids	Flavanones	3122-88-1	2	491964	439671	468609
MWSHY0019	611.2	303.09	610.19	C28H34O15	[M+H]+	Hesperetin-7-O-neohesperidoside(Neohesperidin)*	Flavonoids	Flavanones	13241-33-3	2	368284	487299	518727
MWSHY0116	611.2	303.09	610.19	C28H34O15	[M+H]+	Hesperetin-7-O-rutinoside (Hesperidin)*	Flavonoids	Flavanones	520-26-3	2	368284	487299	518727
Zmbp006041	301.07	167.03	300.063	C16H12O6	[M+H]+	6-methyl luteolin	Flavonoids	Flavones	-	3	424480	454108	443471
mws0836	577.14	425.09	578.142	C30H26O12	[M-H]-	Procyanidin B1	Tannins	Proanthocyanidins	20315-25-7	3	442906	443926	431377
Zmhn001036	433.11	271.06	434.121	C21H22O10	[M-H]-	Choerospondin	Flavonoids	Flavanones	81202-36-0	2	369827	339959	598254
Lmsn002815	593.15	285.04	594.159	C27H30O15	[M-H]-	Kaempferol-3-O-rutinoside(Nicotiflorin)	Flavonoids	Flavonols	17650-84-9	1	375977	440229	472619
Lmqp002170	773.21	449.11	772.206	C33H40O21	[M+H]+	Kaempferol-3-O-sophorotrioside	Flavonoids	Flavonols	80714-53-0	3	412020	420949	430387
Lmyn006922	447.13	285.08	448.137	C22H24O10	[M-H]-	Sakuranin	Flavonoids	Flavanones	529-39-5	3	409663	409683	422898
Hagn007569	401.18	59.01	402.132	C21H22O8	[M-H]-	5,6,7,3',4',5'-hexanmethoxyflavone	Flavonoids	Flavones	-	2	402568	382931	444458
Lmpp003268	757.22	287.06	756.211	C33H40O20	[M+H]+	Kaempferol-3-O-rutinoside-7-O-glucoside	Flavonoids	Flavonols	34336-18-0	2	405386	394385	427875
Smsn003768	557.06	477.1	558.068	C22H22O15S	[M-H]-	Tamarixetin-3-O-glucoside-7-O-sulfonate	Flavonoids	Flavonols	-	2	404933	372664	402348
HJAP135	505.12	257.08	504.127	C24H24O12	[M+H]+	Pinocembrin-7-O-(6''-O-malonyl)glucoside	Flavonoids	Flavanones	-	3	376638	399789	396937
MWS20148	433.11	271.07	432.106	C21H20O10	[M+H]+	Apigenin-4'-O-glucoside	Flavonoids	Flavones	-	3	383694	387271	336803
mws0066	315.05	151	316.058	C16H12O7	[M-H]-	Isorhamnetin; 3'-Methoxy-3,4',5,7-Tetrahydroxyflavone	Flavonoids	Flavonols	480-19-3	3	361163	366910	378368
HJN055	435.13	273.08	436.137	C21H24O10	[M-H]-	Dihydrocharcone-4'-O-glucoside	Flavonoids	Chalcones	-	2	274666	332238	490799
Zmjp004610	537.16	375.11	536.153	C25H28O13	[M+H]+	5,4'-Dihydroxy-3,6,7,3'-tetramethoxyflavone-4'-O-glucoside	Flavonoids	Flavones	23279-19-8	3	369720	326599	321702
pmb3023	449.11	287.06	450.116	C21H22O11	[M-H]-	Eriodictyol-8-C-glucoside	Flavonoids	Flavanones	1023271-51-3	3	302186	353338	359190
pmb0662	787.21	463.1	786.201	C37H38O19	[M+H]+	Isoorientin-7-O-(6''-feruloyl)glucoside	Flavonoids	Flavones	-	2	327178	299179	373772
mws1179	433.11	271.07	434.121	C21H22O10	[M-H]-	Naringenin-7-O-glucoside (Prunin)	Flavonoids	Flavanones	529-55-5	3	337558	331803	297650
MWSHY0171	579.15	409.09	578.142	C30H26O12	[M+H]+	Procyanidin B2	Tannins	Proanthocyanidins	29106-49-8	2	294763	357045	273879
mws1290	593.13	285.04	594.137	C30H26O13	[M-H]-	Kaempferol-3-O-(6''-p-Coumaroyl)glucoside (Tiliroside)	Flavonoids	Flavonols	20316-62-5	3	250876	361374	296084
mws0072	433.11	271.06	432.106	C21H20O10	[M+H]+	Apigenin-5-O-glucoside	Flavonoids	Flavones	28757-27-9	3	276578	256871	299245
Lmdp002969	481.1	319.06	480.09	C21H20O13	[M+H]+	Myricetin-3-O-galactoside*	Flavonoids	Flavonols	15648-86-9	2	293063	277003	261717
pmp000161	315.09	271.06	314.079	C17H14O6	[M+H]+	5,2'-Dihydroxy-7,8-dimethoxyflavone	Flavonoids	Flavones	41060-16-6	1	271126	273173	284584
mws1454	477.14	315.09	478.147	C23H26O11	[M-H]-	Persicoside	Flavonoids	Flavanones	28978-03-2	2	267004	251040	285813
pmb0628	613.18	451.1	612.169	C27H32O16	[M+H]+	Eriodictyol-8-C-glucoside-4'-O-glucoside	Flavonoids	Flavanones	-	3	246402	269841	260623
pme2954	303.05	137.02	302.043	C15H10O7	[M+H]+	Quercetin	Flavonoids	Flavonols	117-39-5	2	214220	319723	226542
Hmgp004006	331.08	316.05	330.074	C17H14O7	[M+H]+	3,5,3'-Trihydroxy-7,4'-dimethoxyflavone (Ombuin)	Flavonoids	Flavonols	529-40-8	2	221226	225680	249671
Hmcp001629	697.16	449.1	696.154	C30H32O19	[M+H]+	Kaempferol-3-O-(6''-Malonyl)glucoside-7-O-Glucoside	Flavonoids	Flavonols	-	2	229477	255815	211054
pmb3000	503.12	341.1	504.127	C24H24O12	[M-H]-	Chrysoeriol-7-O-(6''-acetyl)glucoside	Flavonoids	Flavones	-	2	241958	225795	225645
Lmsp003161	757.22	287.06	756.211	C33H40O20	[M+H]+	Kaempferol-3-O-sophoroside-7-O-rhamnoside*	Flavonoids	Flavonols	-	2	239855	226083	213653
pmp001105	757.22	287.06	756.211	C33H40O20	[M+H]+	Kaempferol-3-O-neohesperidoside-7-O-glucoside*	Flavonoids	Flavonols	-	2	239855	226083	213653
Lmyp004318	595.14	287.06	594.137	C30H26O13	[M+H]+	Kaempferol-3-O-(6''-p-Coumaroyl)galactoside	Flavonoids	Flavonols	-	1	199719	234387	242192
MWSHY0202	237.09	135.05	236.084	C16H12O2	[M+H]+	6-Methylflavone	Flavonoids	Flavones	29976-75-8	3	218222	217865	236094
pmp000531	519.19	357.13	518.179	C26H30O11	[M+H]+	Phellamurin	Flavonoids	Flavanonols	52589-11-4	2	211466	209064	239818
HJAP056	477.14	315.1	476.132	C23H24O11	[M+H]+	Dihydroxy-dimethoxyflavone-7-O-glucoside*	Flavonoids	Flavones	-	2	213964	195512	240627
Zmcn003169	947.25	785.2	948.254	C43H48O24	[M-H]-	kaempferol-3-feruloyldiglucoside-7-glucoside	Flavonoids	Flavonols	-	3	207382	206668	216652
Lmpp003465	481.1	319.04	480.09	C21H20O13	[M+H]+	Myricetin-3-O-β-D-glucoside*	Flavonoids	Flavonols	19833-12-6	2	168057	193321	243236
Lmsn003297	449.11	287.06	450.116	C21H22O11	[M-H]-	3,4,2',4',6'-Pentahydroxychalcone-4'-O-glucoside	Flavonoids	Chalcones	-	3	180332	206899	204332
Xmyp004678	727.21	287.05	726.201	C32H38O19	[M+H]+	Kaempferol-3-O-(2-O-Xylosyl-6-O-Rhamnosyl)Glucoside	Flavonoids	Flavonols	-	3	179645	200726	210951
Lnrp102163	757.21	303.05	756.211	C33H40O20	[M+H]+	Quercetin-3-O-rutinoside-7-O-rhamnoside	Flavonoids	Flavonols	-	3	73145	245242	237102
HJAP127	757.22	303.05	756.211	C33H40O20	[M+H]+	Quercetin-3-O-(2''-O-Rhamnosyl)rutinoside	Flavonoids	Flavonols	55696-57-6	3	169187	209103	170307
HJAP061	743.2	303.05	742.196	C32H38O20	[M+H]+	Quercetin-3-O-(2''-O-arabinosyl)rutinoside	Flavonoids	Flavonols	-	3	185038	165136	182720
Lhxp102719	483.15	303.09	482.142	C22H26O12	[M+H]+	Curculigoside C	Tannins	Tannin	851713-74-1	2	103939	301971	125719
Zmhn003257	299.06	284.04	300.063	C16H12O6	[M-H]-	5,7,2'-Trhiyroxy-8-methoxyflavone	Flavonoids	Flavones	-	2	176934	172575	181609
pmp000172	477.14	315.08	476.132	C23H24O11	[M+H]+	5,2'-Dihydroxy-7,8-dimethoxyflavone glycoside*	Flavonoids	Flavones	-	2	207675	123270	199586
Zmcp002727	935.24	287.06	934.238	C42H46O24	[M+H]+	kaempferol-3-caffcoyldiglucoside-7-glucoside	Flavonoids	Flavonols	-	2	218535	194562	115351
Zmcn004206	771.18	609.14	772.185	C36H36O19	[M-H]-	kaempferol-3-caffeoyldiglucoside	Flavonoids	Flavonols	-	3	199081	186582	141046
Hmcp002316	449.11	317.06	448.101	C21H20O11	[M+H]+	Isorhamnetin-3-O-arabinoside	Flavonoids	Flavonols	-	3	180876	132579	165203
pma0253	477.14	315.09	476.132	C23H24O11	[M+H]+	O-MethylChrysoeriol-5-O-glucoside	Flavonoids	Flavones	-	3	170525	150066	146511
Lmlp006175	435.13	273.09	434.121	C21H22O10	[M+H]+	Isosalipurposide (Phlorizin Chalcone)	Flavonoids	Chalcones	4547-85-7	3	152071	138114	168517
Lmln001951	595.13	300.03	596.138	C26H28O16	[M-H]-	Quercetin-3-O-(6''-O-arabinosyl)glucoside	Flavonoids	Flavonols	-	3	133255	151672	161700
pmb0706	713.16	465.1	712.149	C30H32O20	[M+H]+	Quercetin-3-O-(6''-O-malonyl)glucosyl-5-O-glucoside	Flavonoids	Flavonols	-	2	137188	134896	174168
Lmfn005486	365	285.04	366.005	C15H10O9S	[M-H]-	Kaempferol-3-O-sulfonate	Flavonoids	Flavonols	-	3	146182	140497	157401
HJN104	481.14	319.08	482.106	C21H22O13	[M-H]-	Dihydromyricetin-3-O-glucoside	Flavonoids	Flavanonols	-	3	134391	139580	153967
mws0988	315.05	165.04	316.058	C16H12O7	[M-H]-	Rhamnetin; 3,5,3',4'-Tetrahydroxy-7-Methoxyflavone	Flavonoids	Flavonols	90-19-7	3	133893	145982	138406
Lmdp004160	789.19	325.09	788.18	C36H36O20	[M+H]+	Quercetin-3-O-(2'''-O-caffeoyl)sophoroside	Flavonoids	Flavonols	-	2	119265	117401	170038
HJN043	863.19	711.14	864.19	C45H36O18	[M-H]-	Cinnamtannin B1	Tannins	Tannin	88082-60-4	3	115337	142978	143224
pmn001648	863.18	411.07	864.19	C45H36O18	[M-H]-	Cinnamtannin D1	Tannins	Tannin	97233-06-2	3	127381	132125	141425
Lmtp003948	481.13	319.05	480.127	C22H24O12	[M+H]+	3',5',5,7-Tetrahydroxy-4'-methoxyflavanone-3'-O-glucoside	Flavonoids	Flavones	-	2	137947	123836	137550
Lmsp003939	625.18	317.07	624.169	C28H32O16	[M+H]+	Isorhamnetin-3-O-galactoide-7-O-rhamnoside*	Flavonoids	Flavonols	-	3	206758	98456.4	91735.6
Lmyp004052	611.14	147.04	610.132	C30H26O14	[M+H]+	Quercetin-3-O-(6''-O-p-Coumaroyl)galactoside	Flavonoids	Flavonols	-	3	118619	121879	132752
Lmfn004235	359.08	161.02	360.084	C18H16O8	[M-H]-	Myricetin-3,7,3'-trimethyl ether	Flavonoids	Flavonols	-	3	102688	174777	87934.8
Hmap001882	935.27	287.05	934.259	C39H50O26	[M+H]+	Kaempferol-3-O-sophorotrioside-7-O-glucoside	Flavonoids	Flavonols	-	1	61792.1	149350	153757
Hmmp002240	963.27	801.23	962.254	C40H50O27	[M+H]+	Isorhamnetin-3-O-rutinoside-7-O-(2''-O-glucosyl)glucuronate	Flavonoids	Flavonols	-	2	98083.3	137372	120293
Lmmp003266	683.15	303.05	682.138	C29H30O19	[M+H]+	Quercetin-3-O-(2''-O-malonyl)glucoside-7-O-arabinoside	Flavonoids	Flavonols	-	3	108354	133425	108353
MWSslk146	595.17	433.12	594.159	C27H30O15	[M+H]+	4'-O-Glucosylvitexin	Flavonoids	Flavones	38950-94-6	3	105693	145189	78156.7
Lmsp004045	625.18	317.07	624.169	C28H32O16	[M+H]+	Isorhamnetin-3-O-glucoside-7-O-rhamnoside*	Flavonoids	Flavonols	17331-71-4	3	130996	57528.7	136625
Hmcp002539	463.12	317.06	462.116	C22H22O11	[M+H]+	Isorhamnetin-3-O-rhamnoside	Flavonoids	Flavonols	-	3	112206	92973.7	119307
Zmjp005288	553.16	391.1	552.148	C25H28O14	[M+H]+	5,2',5'-Trihydroxy-3,7,4'-trimethoxyflavone-2'-O-glucoside	Flavonoids	Flavones	-	2	106042	101179	102267
Hmdn001667	463.05	300.99	464.059	C20H16O13	[M-H]-	Ellagic acid-4-O-glucoside	Tannins	Tannin	-	3	98648.7	103553	83065.7
HJN087	433.12	271.06	434.121	C21H22O10	[M-H]-	Naringenin-4'-O-glucoside	Flavonoids	Flavanones	-	3	91198.1	93074.8	100460
pmp001110	535.14	517.13	534.137	C25H26O13	[M+H]+	Apigenin-6-C-xyloside-8-C-arabinoside	Flavonoids	Flavones	-	3	95486.5	95482.4	91929.5
pmb3042	491.12	329.1	492.127	C23H24O12	[M-H]-	Tricin-5-O-Glucoside	Flavonoids	Flavones	32769-00-9	3	98163.5	91920.9	92563.4
Lmsn006267	597.16	273.08	598.169	C30H30O13	[M-H]-	Phloretin-4'-O-(6''-Caffeoyl)glucoside	Flavonoids	Chalcones	-	2	100019	84710.2	77179.5
mws1397	441.08	169.02	442.09	C22H18O10	[M-H]-	Epicatechin gallate	Flavonoids	Flavanols	1257-08-5	2	85436.1	89064.5	84796.8
Lmjp003206	759.2	303.05	758.191	C32H38O21	[M+H]+	Quercetin-3-O-Sambubioside-5-O-Glucoside	Flavonoids	Flavonols	-	3	46701.9	101546	110797
Lmsp004632	287.06	269.04	286.048	C15H10O6	[M+H]+	Scutellarein (5,6,7,4'-Tetrahydroxyflavone)	Flavonoids	Flavones	529-53-3	3	70345.5	85198.2	102294
NK10256198	285.04	257.05	286.048	C15H10O6	[M-H]-	3,5,7,2'-Tetrahydroxyflavone; Datiscetin	Flavonoids	Flavones	480-15-9	3	75307.1	87377.3	90849.4
Zmhp006502	549.12	301.07	548.117	C25H24O14	[M+H]+	Kaempferide-3-O-(6''-malonyl)glucoside	Flavonoids	Flavonols	-	3	75235.1	86918.6	91201.1
MWSHY0013	255.07	181.06	254.058	C15H10O4	[M+H]+	3,4'-Dihydroxyflavone	Flavonoids	Flavones	14919-49-4	3	88226.9	78861.4	86138.4
HJN051	623.16	315.05	624.169	C28H32O16	[M-H]-	Tamarixetin-3-O-rutinoside	Flavonoids	Flavonols	-	3	69376.1	86140.3	91119.4
Lmyp003349	617.11	153.02	616.106	C28H24O16	[M+H]+	Quercetin-3-O-(6''-O-galloyl)glucoside	Flavonoids	Flavonols	56316-75-7	3	76111.2	101197	68067.2
pma2088	627.16	465	626.148	C27H30O17	[M+H]+	Quercetin-3,4'-O-di-glucoside	Flavonoids	Flavonols	29125-80-2	3	83375.8	84176.5	74074.8
pmp000010	347.08	332.05	346.069	C17H14O8	[M+H]+	5,7,4',5'-Tetrahydro-3',6-dimethoxyflavone	Flavonoids	Flavones	-	3	77730.2	78032.1	85102
Cmxn004016	451.13	289.08	452.132	C21H24O11	[M-H]-	Dihydromarein	Flavonoids	Chalcones	-	2	78240.8	86957.2	75162.5
Lmmp006598	623.14	271.06	622.132	C31H26O14	[M+H]+	Apigenin-7-O-(2''-feruloyl)glucuronide	Flavonoids	Flavones	-	3	80073	81911	69910.8
mws1661	609.18	301.07	608.174	C28H32O15	[M+H]+	Diosmetin-7-O-rutinoside (Diosmin)	Flavonoids	Flavones	520-27-4	3	70221.5	81763.9	71967.5
Hmpn005101	451.12	289.07	452.132	C21H24O11	[M-H]-	Sieboldin	Flavonoids	Chalcones	18777-73-6	2	77799	68578.2	74027.9
Xmgp006913	341.14	137.06	340.131	C20H20O5	[M+H]+	2,4,2',4'-tetrahydroxy-3'-prenylchalcone	Flavonoids	Chalcones	-	3	70074.8	75447.9	61768.4
Lmyn004037	601.12	439.09	602.127	C28H26O15	[M-H]-	Eriodictyol-7-O-(6''-O-galloyl)glucoside	Flavonoids	Flavanones	-	3	59514.4	72958.8	68421.4
Lmmp003109	305.1	139.04	304.095	C16H16O6	[M+H]+	3'-O-Methyl-epicatechin	Flavonoids	Flavanols	76549-34-3	2	88746.5	51274.9	50063.3
Lmmn004912	315.05	271.02	316.058	C16H12O7	[M-H]-	3-O-Methylquercetin	Flavonoids	Flavonols	1486-70-0	3	63934.4	64106.2	60741.9
Lmfn005487	380.99	301.04	382	C15H10O10S	[M-H]-	Quercetin-3-O-Sulfonate	Flavonoids	Flavonols	60889-05-6	3	54175.8	67220.8	63217.2
Zmjp004852	509.13	347.08	508.122	C23H24O13	[M+H]+	5,6,3',4'-Tetrahydroxy-3,7-dimethoxyflavone-6-O-glucoside	Flavonoids	Flavones	-	3	66057.5	49043.2	65462.6
Hmcp001636	509.13	347.07	508.122	C23H24O13	[M+H]+	Limocitrin-7-O-glucoside	Flavonoids	Flavonols	-	3	46595.7	48216.8	77428
pmb0624	611.16	431.1	610.153	C27H30O16	[M+H]+	Isoorientin-7-O-glucoside	Flavonoids	Flavones	-	3	45075.2	85366.9	39113
Lmfp003594	617.11	153.02	616.106	C28H24O16	[M+H]+	Quercetin-3-O-(2''-O-galloyl)galactoside*	Flavonoids	Flavonols	53209-27-1	3	63450	56361.2	48947.9
Lmyp003873	617.11	153.02	616.106	C28H24O16	[M+H]+	Quercetin-3-O-(2''-O-galloyl)glucoside*	Flavonoids	Flavonols	69624-79-9	3	63450	56361.2	48947.9
Hmcp002187	509.13	347.07	508.122	C23H24O13	[M+H]+	Limocitrin-3-O-galactoside	Flavonoids	Flavonols	-	3	54781.6	53517.1	59791.3
Hmmp008597	271.1	147.03	270.089	C16H14O4	[M+H]+	4,4'-Dihydroxy-2'-methoxychalcone (3-Deoxysappanchalcone)	Flavonoids	Chalcones	112408-67-0	3	55055.8	56499.9	56124.9
HJAP006	509.13	347.08	508.122	C23H24O13	[M+H]+	Syringetin-7-O-glucoside	Flavonoids	Flavonols	-	3	64854.7	53497.8	48754.3
Smlp001915	435.09	303.05	435.092	C20H19O11+	[M]+	Delphinidin-3-O-arabinoside	Flavonoids	Anthocyanidins	-	3	52204.6	54962.2	56986.8
HJAP005	495.11	333.07	494.106	C22H22O13	[M+H]+	Laricitrin-3-O-glucoside	Flavonoids	Flavonols	39986-90-8	3	45563.4	47469.8	68952.5
Hmcp001658	727.17	479.11	726.164	C31H34O20	[M+H]+	Isorhamnetin-3-O-(6''-malonyl)glucoside-7-O-glucoside	Flavonoids	Flavonols	-	2	54156.4	41182.2	60887.1
Lmfp005436	587.1	303.09	586.096	C27H22O15	[M+H]+	Quercetin-3-O-(2''-O-galloyl)Arabinoside	Flavonoids	Flavonols	-	3	55811.1	48871.5	50432.9
pmb2987	487.12	163	488.132	C24H24O11	[M-H]-	Acacetin-7-O-(6''-O-acetyl)glucoside	Flavonoids	Flavones	-	3	51868.9	46625.4	51125.1
Lmsn002494	433.04	301	434.048	C19H14O12	[M-H]-	Ellagic acid-4-O-Xyloside	Tannins	Tannin	139163-18-1	3	46306.4	48619.2	46517.1
MWSHY0112	355.15	179.04	354.147	C21H22O5	[M+H]+	Xanthohumol	Flavonoids	Chalcones	6754-58-1	3	47058.2	52306.2	37910.6
pmp000856	611.19	593.2	610.184	C35H30O10	[M+H]+	Guangsangon D	Flavonoids	Flavanones	-	2	40061.6	54022.4	41686.2
MWSHY0062	271.1	167.04	270.089	C16H14O4	[M+H]+	2',4'-Dihydroxy-4-methoxychalcone; (E)-Cardamonin	Flavonoids	Chalcones	19309-14-9	3	47396.7	42325.4	43825.6
mws0744	319.05	301.04	320.053	C15H12O8	[M-H]-	Dihydromyricetin (Ampelopsin)	Flavonoids	Flavanonols	27200-12-0	3	36666.8	45914.1	47574.4
MWSslk101	225.09	147.05	224.084	C15H12O2	[M+H]+	4-Hydroxychalcone	Flavonoids	Chalcones	20426-12-4	3	32559.8	48447	41485.4
mws0049	307.08	139.04	306.074	C15H14O7	[M+H]+	Gallocatechin	Flavonoids	Flavanols	970-73-0	3	42599.8	41923.5	35716.3
mws1174	313.07	253.05	314.079	C17H14O6	[M-H]-	3-O-Acetylpinobanksin	Flavonoids	Flavanonols	52117-69-8	3	38625.7	43181	38121.3
Lmyp006951	331.08	273.04	330.074	C17H14O7	[M+H]+	5,8,4'-Trihydroxy-6,7-dimethoxyflavone	Flavonoids	Flavones	98755-25-0	3	39963.9	42030.4	36140.2
pmb2991	739.21	269.2	740.216	C33H40O19	[M-H]-	Apigenin-7-O-glucoside-4'-O-rutinoside	Flavonoids	Flavones	-	3	33723.5	34551.3	45473.1
Lmzp004885	331.08	315.05	330.074	C17H14O7	[M+H]+	Tricin (5,7,4'-Trihydroxy-3',5'-dimethoxyflavone)	Flavonoids	Flavones	520-32-1	3	43060.6	32202.9	35359.3
pmp000588	549.12	463.12	548.117	C25H24O14	[M+H]+	Diosmetin-7-O-(6''-malonyl)glucoside	Flavonoids	Flavones	-	3	33440.1	37556	39289
Lmqn001795	267.07	249.05	268.074	C16H12O4	[M-H]-	5-Hydroxy-7-methoxyflavone	Flavonoids	Flavones	-	1	35149.1	32708.7	41854.9
pmb3045	505.1	329.07	506.106	C23H22O13	[M-H]-	Tricin-7-O-Glucuronide	Flavonoids	Flavones	-	1	39889	35905.7	32143.4
Zmlp003063	741.23	433.12	740.216	C33H40O19	[M+H]+	Luteolin-7-O-(2''-O-rhamnosyl)rutinoside	Flavonoids	Flavones	-	3	39158.4	36399.4	32095
pmb0639	757.22	595.2	756.211	C33H40O20	[M+H]+	Apigenin-8-C-glucoside-7-O-Sophoroside	Flavonoids	Flavones	-	3	22559.7	37078.9	46443.8
Hmqp003184	667.15	287.06	666.143	C29H30O18	[M+H]+	Luteolin-7-O-(6''-malonyl)glucoside-5-O-arabinoside	Flavonoids	Flavones	-	3	35859.7	37380.6	31986.1
pmf0392	317.1	167.04	316.095	C17H16O6	[M+H]+	Persicogenin (5,3'-dihydroxy-7,4'-dimethoxyflavanone)	Flavonoids	Flavanones	28590-40-1	3	34266.4	34333.5	36473.4
Hmmp002121	469.12	317.08	468.069	C23H16O11	[M+H]+	Isorhamnetin-3-O-gallate	Flavonoids	Flavonols	-	3	21422.3	39482.8	42481.9
mws0064	287.06	135.05	288.063	C15H12O6	[M-H]-	Eriodictyol (5,7,3',4'-Tetrahydroxyflavanone)	Flavonoids	Flavanones	552-58-9	3	35965.1	35597.8	29790.9
Hmgp002121	609.18	463.08	608.153	C31H28O13	[M+H]+	Hispidulin-7-O-(6''-O-p-Coumaroyl)Glucoside	Flavonoids	Flavones	-	3	25638.8	44614.3	30997.1
mws2118	435.13	167.04	436.137	C21H24O10	[M-H]-	Phloretin-2'-O-glucoside (Phlorizin)	Flavonoids	Chalcones	60-81-1	3	30413.3	27232	35870.7
pmb2968	623.16	239.1	624.169	C28H32O16	[M-H]-	Chrysoeriol-6-C-glucoside-5-O-glucoside	Flavonoids	Flavones	-	3	29508.9	31622.7	31334.9
Lmfn003760	477.07	301.04	478.075	C21H18O13	[M-H]-	Quercetin-4'-O-glucuronide	Flavonoids	Flavonols	201463-36-7	3	31150.1	29337.3	28205.3
Hmmn004152	595.17	459.11	596.174	C27H32O15	[M-H]-	Neoeriocitrin	Flavonoids	Flavones	13241-32-2	3	23668.3	30863.2	30651
Lmcp005645	331.08	287.05	330.074	C17H14O7	[M+H]+	Quercetin-3,4'-Dimethyl Ether	Flavonoids	Flavonols	33429-83-3	2	22914.3	26567.6	35639.2
pmb3014	641.15	285.3	642.159	C31H30O15	[M-H]-	Luteolin-7-O-(6''-eudesmyl)glucoside	Flavonoids	Flavones	-	3	20063.2	23620.6	40660.6
mws1035	741.22	433.11	740.216	C33H40O19	[M+H]+	Kaempferol-3-O-robinoside-7-O-rhamnoside (Robinin)	Flavonoids	Flavonols	301-19-9	3	27185.9	25972.4	30680.2
mws2627	317.07	285.04	316.058	C16H12O7	[M+H]+	Tamarixetin (3,3',5,7-Tetrahydroxy-4'-Methoxyflavone)	Flavonoids	Flavonols	603-61-2	3	27655.5	24189.5	31143.7
pmb2976	755.2	447.2	756.211	C33H40O20	[M-H]-	Chrysoeriol-8-C-arabinoside-7-O-Sophoroside	Flavonoids	Flavones	-	3	30605.3	30583.6	21714.5
pmb0619	775.23	612.9	774.222	C33H42O21	[M+H]+	Eriodictyol-6,8-di-C-glucoside-4'-O-glucoside	Flavonoids	Flavanones	-	3	31443	25350.2	23689.8
Zmjp003179	581.15	449.11	580.143	C26H28O15	[M+H]+	Orientin-2''-O-xyloside	Flavonoids	Flavones	-	3	26061.1	25213.5	28114.6
pmb3002	607.17	299	608.174	C28H32O15	[M-H]-	Chrysoeriol-7-O-rutinoside	Flavonoids	Flavones	-	3	24588.1	23749.4	29615
Hmhp005335	273.07	169.01	272.068	C15H12O5	[M+H]+	Dihydrobaicalein	Flavonoids	Flavanones	35683-17-1	3	22263.3	20540.3	23511.7
pmn001667	577.14	407.08	578.142	C30H26O12	[M-H]-	Procyanidin B4	Tannins	Proanthocyanidins	29106-51-2	3	18383.4	22671.3	19613.4
Lmmp003783	479.09	303.05	478.075	C21H18O13	[M+H]+	Quercetin-3-O-glucuronide	Flavonoids	Flavonols	22688-79-5	3	17258.1	21615.2	20392.1
MWSHY0137	273.08	153.02	272.068	C15H12O5	[M+H]+	Naringenin (5,7,4'-Trihydroxyflavanone)	Flavonoids	Flavanones	480-41-1	3	20359.2	19269.1	19293.9
Zmyn003693	267.07	252.04	268.074	C16H12O4	[M-H]-	6-Hydroxy-2'-methoxyflavone	Flavonoids	Flavones	61546-59-6	3	20557.6	18922.9	18512.8
MWSHY0201	579.17	287.06	578.164	C27H30O14	[M+H]+	Kaempferol-3,7-O-dirhamnoside (Kaempferitrin)	Flavonoids	Flavonols	482-38-2	3	14273.9	22687.8	20298.3
pmn001646	865.2	577.14	866.206	C45H38O18	[M-H]-	Procyanidin C1	Tannins	Proanthocyanidins	37064-30-5	3	15931.3	20740.5	20280.2
pmp000573	447.13	285.08	446.121	C22H22O10	[M+H]+	Acacetin-7-O-galactoside	Flavonoids	Flavones	-	3	18568.9	19704	17952.8
Lmyp004617	419.13	257.08	418.126	C21H22O9	[M+H]+	Pinocembrin-7-O-glucoside (Pinocembroside)	Flavonoids	Flavanones	75829-43-5	3	19239.2	20539.7	16291.3
Hmqp002870	743.2	287.06	742.196	C32H38O20	[M+H]+	Luteolin-7-O-Sophoroside-5-O-arabinoside	Flavonoids	Flavones	-	3	16309.7	12572.1	26821.4
MWSHY0060	459.09	139.04	458.085	C22H18O11	[M+H]+	Epigallocatechin-3-gallate*	Flavonoids	Flavanols	989-51-5	3	16394.3	14858.9	23754
MWSHY0094	459.09	139.04	458.085	C22H18O11	[M+H]+	Gallocatechin gallate*	Flavonoids	Flavanols	4233-96-9	3	16394.3	14858.9	23754
Lmfn004093	435.13	315.09	436.137	C21H24O10	[M-H]-	Phloretin-4'-O-glucoside (Trilobatin)	Flavonoids	Chalcones	4192-90-9	3	19105.6	24810.4	10513.5
pmn001637	417.08	285.04	418.09	C20H18O10	[M-H]-	Kaempferol-3-O-arabinoside (Juglanin)	Flavonoids	Flavonols	5041-67-8	3	8042.74	10145.1	34388.5
MWSHY0089	287.09	167.03	286.084	C16H14O5	[M+H]+	5,4'-Dihydroxy-7-methoxyflavanone (Sakuranetin)	Flavonoids	Flavanones	2957-21-3	3	13771.9	15269.2	22909.4
Lmqn004838	315.01	299.99	316.022	C15H8O8	[M-H]-	3-O-Methylellagic acid	Tannins	Tannin	-	2	17815.2	14878.7	18929.4
Lmsp009013	317.1	197.05	316.095	C17H16O6	[M+H]+	4',6-Dihydroxy-5,7-dimethoxyflavanone	Flavonoids	Flavanones	6951-57-1	3	15937.1	17295.6	17364.1
MWSHY0130	451.12	305.06	450.116	C21H22O11	[M+H]+	Taxifolin-7-O-rhamnoside	Flavonoids	Flavanonols	137592-12-2	3	10025.9	18491.5	21926.6
mws1068	285.04	151	286.048	C15H10O6	[M-H]-	Kaempferol (3,5,7,4'-Tetrahydroxyflavone)	Flavonoids	Flavonols	520-18-3	3	14700.2	13998.5	20048.3
pmn001647	865.2	713.16	866.206	C45H38O18	[M-H]-	Procyanidin C2	Tannins	Proanthocyanidins	37064-31-6	3	14122.9	16268.4	16274.1
mws0051	285.08	242.05	284.068	C16H12O5	[M+H]+	Acacetin	Flavonoids	Flavones	480-44-4	3	15877.4	13697.4	15419.1
mws0129	285.08	242.05	284.068	C16H12O5	[M+H]+	Genkwanin (Apigenin 7-methyl ether)	Flavonoids	Flavones	437-64-9	3	15877.4	13697.4	15419.1
mws1073	595.17	457.13	594.159	C27H30O15	[M+H]+	Apigenin-6,8-di-C-glucoside (Vicenin-2)	Flavonoids	Flavones	23666-13-9	3	16128.3	13254.5	15403.9
Zmjp008548	361.09	346.07	360.084	C18H16O8	[M+H]+	Chrysosplenol F	Flavonoids	Flavones	-	1	17050	12617.8	13204.3
Lmjp001323	743.2	287.06	743.203	C32H39O20+	[M]+	Cyanidin-3-O-(2''-O-xylosyl)glucoside-5-O-glucoside	Flavonoids	Anthocyanidins	73036-94-9	3	14433.6	13520.6	14412.6
pmb2997	799.19	461.1	800.201	C34H40O22	[M-H]-	Chrysoeriol-7-O-Sophoroside-5-O-glucuronide	Flavonoids	Flavones	-	3	18409.2	12314.1	11437.4
Lmjp006533	345.1	330.07	344.09	C18H16O7	[M+H]+	4',5-Dihydroxy-3,3',7-Trimethoxyflavone; Pachypodol*	Flavonoids	Flavones	33708-72-4	2	13320.9	13508.5	12418.6
pmb3053	523.12	329.2	524.132	C27H24O11	[M-H]-	Tricin-4'-O-eudesmic acid	Flavonoids	Flavones	-	3	13843.2	7509.03	16592.7
Hmmp002169	903.25	741.2	902.269	C39H50O24	[M+H]+	Luteolin-5,7-di-O-rutinoside	Flavonoids	Flavones	-	3	10652.3	7463.42	17365.5
Zmcn003256	917.24	755.19	918.243	C42H46O23	[M-H]-	kaempferol-3-p-coumaroyldiglucoside-7-glucoside	Flavonoids	Flavonols	-	3	10845	11769.4	11356.4
Lmyn001269	609.15	285.04	610.154	C27H30O16	[M-H]-	Kaempferol-3-O-sophoroside	Flavonoids	Flavonols	19895-95-5	3	11454.2	11459.7	11042.6
MWSHY0157	317.14	181.09	316.131	C18H20O5	[M+H]+	4'-Hydroxy-2,4,6-trimethoxydihydrochalcone; Loureirin B	Flavonoids	Chalcones	119425-90-0	3	10603.7	11600.6	10972.9
Zmap009745	345.1	330.07	344.09	C18H16O7	[M+H]+	Ayanin (3',5-Dihydroxy-3,4',7-Trimethoxyflavone)*	Flavonoids	Flavones	572-32-7	2	9700.19	11539.7	11839.4
HJN094	729.15	407.07	730.153	C37H30O16	[M-H]-	Galloylprocyanidin B4	Tannins	Proanthocyanidins	-	3	10859.3	12879.7	9266.24
Lmjp003360	845.2	303.05	844.191	C35H40O24	[M+H]+	Quercetin-3-O-(2''-O-malonyl)sophoroside-7-O-arabinoside	Flavonoids	Flavonols	-	3	11090.7	10145.6	9878.7
Cmsp007228	303.09	167.03	302.079	C16H14O6	[M+H]+	7-O-Methyleriodictyol	Flavonoids	Flavanols	51857-11-5	3	9956.98	10139.1	10022.3
HJAP012	419.1	383.07	418.09	C20H18O10	[M+H]+	Luteolin-8-C-arabinoside	Flavonoids	Flavones	-	3	15125.4	7698.24	6975.78
Hmcn002875	301.04	255.02	302.043	C15H10O7	[M-H]-	6-Hydroxyluteolin	Flavonoids	Flavones	18003-33-3	3	10808.2	6678.89	10852.6
mws1173	271.06	243.07	272.068	C15H12O5	[M-H]-	Garbanzol	Flavonoids	Flavonols	1226-22-8	3	9280.01	8558.41	8997.33
pmb0713	655.19	331.08	654.18	C29H34O17	[M+H]+	Tricin-7-O-(2''-O-glucosyl)glucoside	Flavonoids	Flavones	-	3	11813.8	5457.5	8935.29
Jmgn002726	581.15	329.06	582.159	C26H30O15	[M-H]-	C-glucosyl-C-arabinosyl-2-hydroxynaringenin	Flavonoids	Flavanones	-	3	8565.77	8513.67	8426.05
MWSHY0199	617.11	303.05	616.106	C28H24O16	[M+H]+	Quercetin-3-O-(6''-O-galloyl)galactoside	Flavonoids	Flavonols	53171-28-1	3	4547.31	9969.38	10002.1
pmb3039	703.13	329.2	704.138	C35H28O16	[M-H]-	Tricin-4'-O-oxalic acid-7-O-(p-coumaroyl)shikimic acid	Flavonoids	Flavones	-	3	8129.89	9442.23	6647.49
Lmjp007790	329.1	314.08	328.095	C18H16O6	[M+H]+	5-Hydroxy-3,7,4'-trimethoxyflavone	Flavonoids	Flavones	-	3	6040.82	6549.21	8381.29
HJAP018	523.1	319.05	522.101	C23H22O14	[M+H]+	Myricetin-3-O-(6''-acetyl)glucoside	Flavonoids	Flavonols	-	3	6596.94	9001.87	5009.91
mws0043	403.14	373.1	402.132	C21H22O8	[M+H]+	Nobiletin (5,6,7,8,3',4'-Hexamethoxyflavone)	Flavonoids	Flavones	478-01-3	3	7541.9	6536.44	5781.08
MWSHY0126	301.07	258.05	300.063	C16H12O6	[M+H]+	Kaempferide (3,5,7-Trihydroxy-4'-methoxyflavone)	Flavonoids	Flavonols	491-54-3	3	7248.02	8166.13	4253.72
mws0919	431.1	285.04	432.106	C21H20O10	[M-H]-	Kaempferol-3-O-rhamnoside (Afzelin)(Kaempferin)	Flavonoids	Flavonols	482-39-3	3	6883.7	6958.32	4891.24
pmc1990	299.09	119.05	300.1	C17H16O5	[M-H]-	4'-Hydroxy-5,7-dimethoxyflavanone	Flavonoids	Flavanones	-	3	6398.15	6022.78	5911.08
Lmnp002741	579.17	447.13	578.164	C27H30O14	[M+H]+	Genkwanin-6-C-(2''-O-apiosyl)glucoside	Flavonoids	Flavones	-	3	7466.55	4993.76	5276.1
MWSHY0194	253.09	210.07	252.079	C16H12O3	[M+H]+	5-Methoxyflavone	Flavonoids	Flavones	42079-78-7	3	5634.22	5851.17	5731.56
Lmyn005006	595.15	287.06	596.153	C30H28O13	[M-H]-	Eriodictyol-7-O-(6''-O-p-coumaroyl)glucoside	Flavonoids	Flavanones	-	3	4816.79	6202.8	5590.03
pmp001204	299.09	284.07	298.084	C17H14O5	[M+H]+	Apigenin-7,4'-dimethyl ether	Flavonoids	Flavones	5128-44-9	3	6019.47	5523.41	4767.33
Hmgp003163	347.08	332.05	346.069	C17H14O8	[M+H]+	3,3',5,7-Tetrahydroxy-4',6-Dimethoxyflavone; (Laciniatin)	Flavonoids	Flavonols	74161-28-7	3	4061.35	4864.55	6834.37
MWS20204	967.11	301	968.113	C42H32O27	[M-H]-	Methyl chebulagic acid	Tannins	Tannin	-	3	6581.19	4178	4826.67
pmp000114	405.15	241.07	404.147	C21H24O8	[M+H]+	5,6,7,8,3',4'-Hexamethoxyflavanone	Flavonoids	Flavanones	-	3	4553.74	4703.37	6197.38
pme0088	285.04	151	286.048	C15H10O6	[M-H]-	Luteolin (5,7,3',4'-Tetrahydroxyflavone)	Flavonoids	Flavones	491-70-3	3	3840.05	5826.81	5470.69
Zmjp008503	329.1	296.07	328.095	C18H16O6	[M+H]+	5-Hydroxy-4',6,7-trimethoxyflavone (Salvigenin)	Flavonoids	Flavones	19103-54-9	3	4235.11	4035.19	4276.83
mws0055	373.13	343.09	372.121	C20H20O7	[M+H]+	Tangeretin (4',5,6,7,8-Pentamethoxyflavone)	Flavonoids	Flavones	481-53-8	3	2882.32	3612.02	3070.82
Zmjp010694	359.11	344.09	358.105	C19H18O7	[M+H]+	5-Hydroxy-3,7,3',4'-tetramethoxyflavone (Retusin)*	Flavonoids	Flavones	1245-15-4	3	2842.54	3781.35	9
Hmhp007382	359.1	344.09	358.105	C19H18O7	[M+H]+	Altisin*	Flavonoids	Flavones	-	3	9	3962.48	9
